# Supplementary material for: TimeXNet: Identifying active gene sub-networks using time-course gene expression profiles
Source: BMC Syst Biol. 2014 Dec 8;8(Suppl 4):S2. doi: 10.1186/1752-0509-8-S4-S2 (PMC4290689; doi:10.1186/1752-0509-8-S4-S2)
Supplement: Additional file 3 — (XLSX): List of genes predicted by TimeXNet in the yeast osmotic stress response network. TimeXNet was run with gamma1 = 0.5 and gamma2 = 0.5 after testing all combination from 0 to 5 for the optimal network. [file 1752-0509-8-S4-S2-S3.xlsx]

## Sheet: Table S1
Genes predicted by TimeXNet in the yeast osmotic stress response network. TimeXNet was run with gamma1=0.5 and gamma2=0.5 after testing all combination from 0 to 5 for the optimal network
A) List of predicted genes							B) List of predicted interactions
Gene	Name	Type	Flow	Gold Standard			Gene1	Gene2	Type	Flow
YAL041W	CDC24	Predicted	1.44562	Yes			YPL218W	YPR181C	pp	0.476142
YLR113W	HOG1	Intermediate regulator	0.89124	Yes			YGL003C	YPR119W	pp	0.55438
YJL128C	PBS2	Predicted	1	Yes			YOR341W	YPR110C	pp	0.351731
YLR362W	STE11	Predicted	2.55438	Yes			YNL216W	YPR103W	pd	0.19959
YHL007C	STE20	Predicted	1.43319	Yes			YLR403W	YPR103W	pd	0.397794
YDL235C	YPD1	Predicted	1	Yes			YNL135C	YPR093C	pp	0.613871
YOL004W	SIN3	Predicted	1	Yes			YBR017C	YPR093C	pp	0.263319
YNL330C	RPD3	Predicted	1	Yes			YDL140C	YPR086W	pp	1
YGR088W	CTT1	Final effector	3.49945	Yes			YOR028C	YPR065W	pd	0.80041
YFL039C	ACT1	Predicted	0.741316	Yes			YLR357W	YPR034W	pp	1
YER089C	PTC2	Predicted	0.80041	Yes			YOR244W	YPR023C	pp	1
YCR084C	TUP1	Predicted	0.95798	Yes			YJR082C	YPR023C	pp	0.513187
YBR112C	CYC8	Predicted	2.26693	Yes			YDR359C	YPR023C	pp	0.486813
YBL056W	PTC3	Predicted	0.800405	Yes			YHL007C	YPL256C	pp	1
YLR229C	CDC42	Initial response gene	3	Yes			YML051W	YPL248C	pp	1
YIL147C	SLN1	Initial response gene	2	Yes			YDR283C	YPL240C	pp	0.80041
YGR014W	MSB2	Initial response gene	2	Yes			YDR127W	YPL235W	pp	0.856044
YER118C	SHO1	Initial response gene	2	Yes			YLR256W	YPL218W	pd	0.476142
YCL032W	STE50	Initial response gene	1	Yes			YML007W	YPL202C	pd	1
YMR172W	HOT1	Predicted	1.62545	Yes			YER089C	YPL153C	pp	0.80041
YMR037C	MSN2	Final effector	0.80041	Yes			YBR136W	YPL153C	pp	1
YKL062W	MSN4	Predicted	3.61387	Yes			YBR221C	YPL151C	pp	1
YNL167C	SKO1	Predicted	1.89863	Yes			YBL032W	YPL089C	pp	0.725849
YMR043W	MCM1	Final effector	0.508544	Yes			YER148W	YPL082C	pp	0.342245
YPL202C	AFT2	Predicted	1	No			YKL185W	YPL056C	pd	0.590268
YOR028C	CIN5	Final effector	1.80041	No			YBL017C	YPL049C	pp	1.14794
YJR094C	IME1	Predicted	0.241436	No			YBL016W	YPL049C	pp	1
YGL013C	PDR1	Predicted	0.466524	No			YNL103W	YPL038W	pp	0.510011
YPR065W	ROX1	Final effector	0.80041	No			YGL134W	YPL031C	pp	0.698932
YMR016C	SOK2	Predicted	1	No			YMR308C	YPL020C	pp	0.226588
YKL020C	SPT23	Final effector	0.80041	No			YJR113C	YPL013C	pp	0.159764
YDR259C	YAP6	Predicted	0.0100184	No			YLR256W	YOR348C	pd	0.80041
YPL049C	DIG1	Predicted	2.14794	No			YBR154C	YOR341W	pp	0.351731
YKL043W	PHD1	Predicted	0.613871	No			YBR109C	YOR326W	pp	1
YNL216W	RAP1	Predicted	2	No			YDL014W	YOR310C	pp	0.522569
YHR084W	STE12	Predicted	2.14794	No			YBL004W	YOR310C	pp	0.686147
YGL071W	AFT1	Predicted	1.06011	No			YPR034W	YOR290C	pp	1
YJL115W	ASF1	Predicted	0.291865	No			YNL107W	YOR244W	pp	0.246477
YBR200W	BEM1	Predicted	1.43319	No			YJL081C	YOR244W	pp	1
YBR160W	CDC28	Final effector	2.50854	No			YFL039C	YOR244W	pp	0.741316
YBR135W	CKS1	Predicted	0.464175	No			YEL018W	YOR244W	pp	0.35651
YPL256C	CLN2	Predicted	1	No			YAL041W	YOR212W	pp	0.44562
YDR480W	DIG2	Predicted	1	No			YPR093C	YOR151C	pp	0.438595
YJL157C	FAR1	Predicted	2	No			YGR090W	YOR039W	pp	1
YOL051W	GAL11	Predicted	0.49357	No			YDR043C	YOR028C	pd	1.80041
YBR010W	HHT1	Predicted	0.587752	No			YGR104C	YOL135C	pp	0.49357
YGR040W	KSS1	Predicted	1	No			YBR017C	YOL123W	pp	0.37908
YDR043C	NRG1	Intermediate regulator	11.3346	No			YMR070W	YOL086C	pd	0.292763
YER125W	RSP5	Predicted	0.999997	No			YOR028C	YOL052C-A	pd	1
YDR388W	RVS167	Intermediate regulator	0.1952	No			YNL216W	YOL052C-A	pd	1
YLR442C	SIR3	Predicted	1.51559	No			YNL167C	YOL052C-A	pd	1
YHR206W	SKN7	Predicted	3	No			YKL062W	YOL052C-A	pd	1
YDL159W	STE7	Predicted	1	No			YHR206W	YOL052C-A	pd	0.155572
YBR083W	TEC1	Predicted	1.61212	No			YDR207C	YOL052C-A	pd	1
YNL068C	FKH2	Predicted	1	No			YPL248C	YOL051W	pp	0.0270462
YBL016W	FUS3	Predicted	3	No			YGL013C	YOL051W	pp	0.466524
YBR009C	HHF1	Predicted	1	No			YDR043C	YOL028C	pd	2.26693
YDL140C	RPO21	Predicted	2.35173	No			YER111C	YOL012C	pd	0.390433
YGR104C	SRB5	Predicted	1.49357	No			YPR023C	YOL004W	pp	1
YDR103W	STE5	Final effector	1.44562	No			YGR233C	YOL001W	pp	0.80041
YER111C	SWI4	Intermediate regulator	4.91367	No			YPR023C	YNL330C	pp	1
YLR182W	SWI6	Predicted	2	No			YKL197C	YNL329C	pp	0.489708
YPR181C	SEC23	Predicted	0.476142	No			YBL032W	YNL314W	pp	0.284022
YPR160W	GPH1	Initial response gene	1	No			YEL009C	YNL311C	pd	1.45717
YPR119W	CLB2	Predicted	0.55438	No			YLR442C	YNL216W	pp	1
YPR110C	RPC40	Predicted	0.351731	No			YDR227W	YNL216W	pp	1
YPR103W	PRE2	Intermediate regulator	0.597384	No			YPL202C	YNL194C	pd	1
YPR093C	ASR1	Intermediate regulator	0.87719	No			YBL032W	YNL194C	pp	1
YPR086W	SUA7	Predicted	1	No			YLR113W	YNL167C	pp	0.44562
YPR034W	ARP7	Predicted	1	No			YHR205W	YNL167C	pp	0.453012
YPR023C	EAF3	Predicted	2	No			YBL032W	YNL167C	pp	1
YPR015C	0	Initial response gene	0.474336	No			YHR167W	YNL139C	pp	0.146723
YPL248C	GAL4	Predicted	1	No			YCR088W	YNL138W	pp	0.331584
YPL240C	HSP82	Final effector	0.80041	No			YKL062W	YNL135C	pd	0.613871
YPL235W	RVB2	Predicted	0.856044	No			YDR334W	YNL107W	pp	0.246477
YPL218W	SAR1	Predicted	0.476142	No			YIL046W	YNL103W	pp	0.510011
YPL153C	RAD53	Predicted	1.80041	No			YDR388W	YNL094W	pp	0.1952
YPL151C	PRP46	Predicted	1	No			YBR160W	YNL068C	pp	1
YPL089C	RLM1	Predicted	0.725849	No			YER006W	YNL061W	pp	1
YPL082C	MOT1	Predicted	0.342245	No			YBL017C	YNL006W	pp	0.800477
YPL056C	LCL1	Intermediate regulator	0.590268	No			YER178W	YMR308C	pp	0.269283
YPL055C	LGE1	Initial response gene	0.50811	No			YDR381W	YMR308C	pp	0.105248
YPL038W	MET31	Predicted	0.510011	No			YOR039W	YMR172W	pp	1
YPL031C	PHO85	Intermediate regulator	0.698932	No			YLR113W	YMR172W	pp	0.44562
YPL020C	ULP1	Predicted	0.226588	No			YGL019W	YMR172W	pp	0.179825
YPL013C	MRPS16	Intermediate regulator	0.159764	No			YKR048C	YMR139W	pp	0.761699
YOR348C	PUT4	Final effector	0.80041	No			YJR094C	YMR139W	pp	0.238301
YOR341W	RPA190	Predicted	0.351731	No			YDR432W	YMR125W	pp	0.726545
YOR326W	MYO2	Final effector	1	No			YNL068C	YMR117C	pd	0.487865
YOR310C	NOP58	Predicted	1.20872	No			YEL009C	YMR096W	pd	0.453587
YOR290C	SNF2	Predicted	1	No			YLR256W	YMR070W	pd	0.292763
YOR244W	ESA1	Predicted	2.3443	No			YCR039C	YMR043W	pp	0.508544
YOR212W	STE4	Predicted	0.44562	No			YLR256W	YMR037C	pd	0.80041
YOR151C	RPB2	Predicted	0.438595	No			YLR182W	YMR016C	pd	0.491456
YOR039W	CKB2	Predicted	1	No			YER111C	YMR016C	pd	0.508544
YOL135C	MED7	Predicted	0.49357	No			YBR126C	YML100W	pp	1
YOL123W	HRP1	Predicted	0.37908	No			YBR009C	YML069W	pp	0.0721657
YOL086C	ADH1	Intermediate regulator	0.292763	No			YBR020W	YML051W	pp	1
YOL052C-A	DDR2	Final effector	5.15557	No			YKL058W	YML015C	pp	0.951032
YOL028C	YAP7	Predicted	2.26693	No			YFL024C	YML007W	pp	1.22621
YOL012C	HTZ1	Predicted	0.390433	No			YBR010W	YLR442C	pp	0.587752
YOL001W	PHO80	Predicted	0.80041	No			YBR009C	YLR442C	pp	0.927834
YNL329C	PEX6	Predicted	0.489708	No			YBL032W	YLR403W	pp	0.397794
YNL314W	DAL82	Predicted	0.284022	No			YNL006W	YLR378C	pp	0.347466
YNL311C	SKP2	Intermediate regulator	1.45717	No			YJL128C	YLR362W	pp	0.55438
YNL194C	0	Final effector	2	No			YER118C	YLR362W	pp	1
YNL139C	THO2	Predicted	0.146723	No			YCL032W	YLR362W	pp	1
YNL138W	SRV2	Predicted	0.331584	No			YKR008W	YLR357W	pp	1
YNL135C	FPR1	Intermediate regulator	0.613871	No			YJR121W	YLR295C	pp	0.684856
YNL107W	YAF9	Final effector	0.246477	No			YPR065W	YLR256W	pd	0.80041
YNL103W	MET4	Predicted	0.510011	No			YPL240C	YLR256W	pp	0.80041
YNL094W	APP1	Predicted	0.1952	No			YOL028C	YLR256W	pd	0.80041
YNL061W	NOP2	Predicted	1	No			YNL216W	YLR256W	pd	0.80041
YNL006W	LST8	Intermediate regulator	0.800477	No			YGL071W	YLR256W	pd	0.80041
YMR308C	PSE1	Predicted	0.374531	No			YER111C	YLR256W	pd	0.654477
YMR139W	RIM11	Final effector	1	No			YCL037C	YLR256W	pp	0.726546
YMR125W	STO1	Predicted	0.726545	No			YBL032W	YLR256W	pp	0.80041
YMR117C	SPC24	Intermediate regulator	0.487865	No			YGR014W	YLR229C	pp	1
YMR096W	SNZ1	Intermediate regulator	0.453587	No			YDL195W	YLR208W	pp	0.476142
YMR070W	MOT3	Final effector	0.292763	No			YOR310C	YLR197W	pp	1
YML100W	TSL1	Final effector	1	No			YGL153W	YLR191W	pp	0.489708
YML069W	POB3	Predicted	0.0721657	No			YPL153C	YLR182W	pp	1
YML051W	GAL80	Predicted	1	No			YBR160W	YLR182W	pp	1
YML015C	TAF11	Predicted	0.951032	No			YKL101W	YLR113W	pp	0.44562
YML007W	YAP1	Predicted	1.22621	No			YJL128C	YLR113W	pp	0.44562
YLR403W	SFP1	Final effector	0.397794	No			YJL106W	YLR079W	pp	0.484413
YLR378C	SEC61	Predicted	0.347466	No			YGL058W	YLR024C	pp	0.928884
YLR357W	RSC2	Predicted	1	No			YEL037C	YLL039C	pp	0.666391
YLR295C	ATP14	Predicted	0.684856	No			YPL151C	YLL036C	pp	1
YLR256W	HAP1	Intermediate regulator	6.18348	No			YGR075C	YLL036C	pp	0.284022
YLR208W	SEC13	Predicted	0.476142	No			YPL049C	YKR091W	pd	0.464175
YLR197W	NOP56	Predicted	1	No			YBR083W	YKR091W	pd	0.464175
YLR191W	PEX13	Predicted	0.489708	No			YJR045C	YKR048C	pp	0.578729
YLR079W	SIC1	Intermediate regulator	0.484413	No			YGR245C	YKR048C	pp	0.420292
YLR024C	UBR2	Predicted	0.928884	No			YDR381W	YKR048C	pp	0.0414758
YLL039C	UBI4	Final effector	0.666391	No			YGR252W	YKR008W	pp	1
YLL036C	PRP19	Predicted	1.28402	No			YPL031C	YKR002W	pp	0.167588
YKR091W	SRL3	Intermediate regulator	0.92835	No			YBL007C	YKR001C	pp	0.471192
YKR048C	NAP1	Predicted	1.0405	No			YER090W	YKL211C	pp	0.438629
YKR008W	RSC4	Predicted	1	No			YDR244W	YKL197C	pp	0.489708
YKR002W	PAP1	Predicted	0.167588	No			YKL130C	YKL185W	pp	0.590268
YKR001C	VPS1	Predicted	0.471192	No			YBR130C	YKL130C	pp	0.590268
YKL211C	TRP3	Predicted	0.438629	No			YBR114W	YKL112W	pp	0.308954
YKL197C	PEX1	Predicted	0.489708	No			YBL032W	YKL112W	pp	1
YKL185W	ASH1	Predicted	0.590268	No			YGL116W	YKL101W	pp	1
YKL130C	SHE2	Predicted	0.590268	No			YMR016C	YKL062W	pd	1
YKL112W	ABF1	Predicted	1.30895	No			YKL043W	YKL062W	pd	0.613871
YKL101W	HSL1	Predicted	1	No			YGL162W	YKL062W	pd	1
YKL058W	TOA2	Intermediate regulator	0.951032	No			YBL032W	YKL062W	pp	1
YKL038W	RGT1	Predicted	0.80041	No			YBR049C	YKL058W	pd	0.951032
YKL018W	SWD2	Predicted	0.457741	No			YER111C	YKL043W	pd	0.508544
YJR138W	IML1	Intermediate regulator	1	No			YDR259C	YKL043W	pd	0.0100184
YJR121W	ATP2	Predicted	0.684856	No			YBL032W	YKL043W	pp	0.0953086
YJR113C	RSM7	Intermediate regulator	0.617505	No			YLR256W	YKL038W	pd	0.80041
YJR104C	SOD1	Intermediate regulator	0.512135	No			YLR256W	YKL020C	pd	0.80041
YJR093C	FIP1	Predicted	0.167588	No			YHR119W	YKL018W	pp	0.457741
YJR090C	GRR1	Final effector	0.510011	No			YPL038W	YJR138W	pd	0.510011
YJR082C	EAF6	Intermediate regulator	0.869697	No			YBR049C	YJR138W	pd	0.489989
YJR066W	TOR1	Predicted	0.453012	No			YBL099W	YJR121W	pp	0.684856
YJR045C	SSC1	Predicted	0.578729	No			YDL045W-A	YJR113C	pp	0.617505
YJR017C	ESS1	Initial response gene	0.47454	No			YOL028C	YJR104C	pd	0.285928
YJR002W	MPP10	Predicted	1	No			YML007W	YJR104C	pd	0.226207
YJL191W	RPS14B	Initial response gene	1.26987	No			YJL106W	YJR094C	pp	0.241436
YJL180C	ATP12	Initial response gene	0.684856	No			YKR002W	YJR093C	pp	0.167588
YJL107C	0	Final effector	2.26693	No			YPL256C	YJR090C	pp	0.510011
YJL106W	IME2	Intermediate regulator	0.725849	No			YFL024C	YJR082C	pp	0.869697
YJL081C	ARP4	Predicted	1	No			YHR186C	YJR066W	pp	0.453012
YJL076W	NET1	Predicted	0.484413	No			YGR254W	YJR045C	pp	0.578729
YIR006C	PAN1	Initial response gene	0.607577	No			YOR310C	YJR002W	pp	0.208716
YIL095W	PRK1	Predicted	0.136385	No			YER082C	YJR002W	pp	0.52141
YIL046W	MET30	Predicted	0.510011	No			YCL059C	YJR002W	pp	0.269874
YIL035C	CKA1	Predicted	2.26693	No			YDR335W	YJL157C	pp	0.0124328
YIL021W	RPB3	Predicted	0.438595	No			YBR200W	YJL157C	pp	0.987567
YHR205W	SCH9	Predicted	0.453012	No			YAL041W	YJL157C	pp	1
YHR200W	RPN10	Intermediate regulator	0.740358	No			YER118C	YJL128C	pp	1
YHR186C	KOG1	Predicted	0.453012	No			YPL153C	YJL115W	pp	0.291865
YHR167W	THP2	Predicted	0.146723	No			YDR043C	YJL107C	pd	2.26693
YHR139C	SPS100	Final effector	1	No			YPL089C	YJL106W	pd	0.725849
YHR119W	SET1	Predicted	0.457741	No			YGL150C	YJL081C	pp	0.856044
YHR099W	TRA1	Predicted	0.85749	No			YDR334W	YJL081C	pp	0.143956
YHR041C	SRB2	Predicted	1	No			YFR028C	YJL076W	pp	0.484413
YHR033W	0	Final effector	2.26693	No			YIR006C	YIL095W	pp	0.136385
YHR030C	SLT2	Intermediate regulator	0.84532	No			YDR328C	YIL046W	pp	0.510011
YHL012W	0	Initial response gene	1	No			YML069W	YIL035C	pp	0.0721657
YGR281W	YOR1	Intermediate regulator	0.522569	No			YJR093C	YIL035C	pp	0.167588
YGR274C	TAF1	Predicted	1.14251	No			YGR090W	YIL035C	pp	1
YGR254W	ENO1	Initial response gene	0.578729	No			YGL019W	YIL035C	pp	0.820175
YGR252W	GCN5	Predicted	1	No			YER164W	YIL035C	pp	0.207005
YGR249W	MGA1	Final effector	0.508544	No			YPR093C	YIL021W	pp	0.438595
YGR245C	SDA1	Predicted	0.420292	No			YIL147C	YHR206W	pp	1
YGR233C	PHO81	Predicted	0.80041	No			YDL235C	YHR206W	pp	1
YGR205W	TDA10	Intermediate regulator	0.80041	No			YBL032W	YHR206W	pp	1
YGR128C	UTP8	Predicted	0.52141	No			YJR066W	YHR205W	pp	0.453012
YGR103W	NOP7	Predicted	1	No			YOL028C	YHR200W	pd	0.480658
YGR094W	VAS1	Initial response gene	0.52141	No			YGL071W	YHR200W	pd	0.2597
YGR090W	UTP22	Predicted	3	No			YNL006W	YHR186C	pp	0.453012
YGR075C	PRP38	Intermediate regulator	0.284022	No			YCL011C	YHR167W	pp	0.146723
YGR057C	LST7	Initial response gene	0.734888	No			YBL032W	YHR139C	pp	1
YGR052W	FMP48	Final effector	7.48053	No			YAR003W	YHR119W	pp	0.457741
YGR041W	BUD9	Initial response gene	0.625844	No			YOR244W	YHR099W	pp	0.85749
YGL241W	KAP114	Predicted	0.278799	No			YMR308C	YHR084W	pp	0.147942
YGL207W	SPT16	Intermediate regulator	0.207005	No			YGR040W	YHR084W	pp	1
YGL179C	TOS3	Intermediate regulator	0.508544	No			YDR480W	YHR084W	pp	1
YGL162W	SUT1	Predicted	1	No			YGR104C	YHR041C	pp	1
YGL153W	PEX14	Initial response gene	0.489708	No			YDR043C	YHR033W	pd	2.26693
YGL150C	INO80	Predicted	0.856044	No			YER040W	YHR030C	pd	0.84532
YGL146C	RRT6	Initial response gene	0.623812	No			YLR229C	YHL007C	pp	1
YGL134W	PCL10	Intermediate regulator	0.698932	No			YGL012W	YHL007C	pp	0.433188
YGL122C	NAB2	Initial response gene	0.6424	No			YDR207C	YGR281W	pd	0.522569
YGL116W	CDC20	Predicted	1	No			YML015C	YGR274C	pp	0.951032
YGL112C	TAF6	Predicted	0.14251	No			YER148W	YGR274C	pp	0.191477
YGL106W	MLC1	Predicted	1	No			YDR448W	YGR252W	pp	1
YGL099W	LSG1	Initial response gene	0.420292	No			YER111C	YGR249W	pd	0.508544
YGL092W	NUP145	Predicted	0.0124328	No			YDR101C	YGR245C	pp	0.420292
YGL073W	HSF1	Predicted	1	No			YLR256W	YGR233C	pd	0.80041
YGL058W	RAD6	Predicted	0.928885	No			YDL106C	YGR205W	pd	0.80041
YGL019W	CKB1	Predicted	1	No			YGR094W	YGR128C	pp	0.52141
YGL012W	ERG4	Initial response gene	0.433188	No			YOL051W	YGR104C	pp	0.49357
YGL003C	CDH1	Predicted	0.55438	No			YDL140C	YGR104C	pp	1
YFR034C	PHO4	Predicted	0.80041	No			YFR031C-A	YGR103W	pp	1
YFR031C-A	RPL2A	Predicted	1	No			YJR002W	YGR090W	pp	1
YFR028C	CDC14	Predicted	0.484413	No			YGR128C	YGR090W	pp	0.52141
YFL024C	EPL1	Intermediate regulator	2.09591	No			YER082C	YGR090W	pp	0.47859
YFL014W	HSP12	Final effector	2	No			YDL014W	YGR090W	pp	1
YER178W	PDA1	Predicted	0.269283	No			YNL167C	YGR088W	pd	0.898632
YER164W	CHD1	Predicted	0.207005	No			YMR037C	YGR088W	pd	0.80041
YER148W	SPT15	Predicted	1.53372	No			YLR256W	YGR088W	pd	0.80041
YER133W	GLC7	Predicted	0.457741	No			YKL062W	YGR088W	pd	1
YER090W	TRP2	Initial response gene	0.438629	No			YNL314W	YGR075C	pd	0.284022
YER082C	UTP7	Predicted	1	No			YNL068C	YGR052W	pd	0.502117
YER040W	GLN3	Predicted	0.84532	No			YMR172W	YGR052W	pd	0.625446
YER039C	HVG1	Initial response gene	0.805581	No			YKL062W	YGR052W	pd	1
YER027C	GAL83	Initial response gene	0.648809	No			YHR206W	YGR052W	pd	0.577495
YER006W	NUG1	Predicted	1	No			YER111C	YGR052W	pd	0.508544
YEL037C	RAD23	Predicted	0.666391	No			YDR043C	YGR052W	pd	2.26693
YEL018W	EAF5	Predicted	0.35651	No			YBL103C	YGR052W	pd	1
YEL009C	GCN4	Predicted	4.50557	No			YBL032W	YGR052W	pp	1
YDR510W	SMT3	Predicted	0.95798	No			YDL159W	YGR040W	pp	1
YDR477W	SNF1	Predicted	1.10655	No			YKR048C	YGL241W	pp	0.278799
YDR448W	ADA2	Predicted	2	No			YAR007C	YGL207W	pp	0.207005
YDR432W	NPL3	Predicted	0.726543	No			YLR182W	YGL179C	pd	0.508544
YDR430C	CYM1	Initial response gene	1.26928	No			YHR084W	YGL162W	pd	1
YDR381W	YRA1	Predicted	0.146723	No			YPL235W	YGL150C	pp	0.856044
YDR359C	EAF1	Predicted	0.486813	No			YPL248C	YGL134W	pd	0.698932
YDR356W	SPC110	Predicted	0.487865	No			YDR113C	YGL116W	pp	1
YDR335W	MSN5	Intermediate regulator	0.476141	No			YGR274C	YGL112C	pp	0.14251
YDR334W	SWR1	Predicted	0.390433	No			YOR326W	YGL106W	pp	1
YDR328C	SKP1	Predicted	0.510011	No			YDL116W	YGL092W	pp	0.0124328
YDR308C	SRB7	Predicted	0.49357	No			YDR477W	YGL073W	pp	1
YDR283C	GCN2	Intermediate regulator	0.80041	No			YDR335W	YGL071W	pp	0.463709
YDR244W	PEX5	Predicted	0.489708	No			YBL032W	YGL071W	pp	0.596401
YDR227W	SIR4	Predicted	1	No			YDL074C	YGL058W	pp	0.457489
YDR225W	HTA1	Predicted	1.29589	No			YCR066W	YGL058W	pp	0.471396
YDR224C	HTB1	Predicted	0.508544	No			YGR090W	YGL019W	pp	1
YDR207C	UME6	Final effector	3.00313	No			YDR043C	YGL013C	pd	0.466524
YDR138W	HPR1	Predicted	0.146723	No			YKL101W	YGL003C	pp	0.55438
YDR127W	ARO1	Intermediate regulator	0.856044	No			YOL001W	YFR034C	pp	0.80041
YDR113C	PDS1	Predicted	1	No			YJL191W	YFR031C-A	pp	1
YDR101C	ARX1	Predicted	0.420292	No			YLR079W	YFR028C	pp	0.484413
YDR092W	UBC13	Intermediate regulator	0.471396	No			YNL138W	YFL039C	pp	0.331584
YDR071C	PAA1	Predicted	0.80041	No			YAL029C	YFL039C	pp	0.409732
YDR060W	MAK21	Predicted	0.522569	No			YDL020C	YFL024C	pd	1.22621
YDR028C	REG1	Predicted	0.457741	No			YBR049C	YFL024C	pd	0.869697
YDR003W	RCR2	Intermediate regulator	0.236943	No			YMR172W	YFL014W	pd	1
YDL195W	SEC31	Predicted	0.476142	No			YGL073W	YFL014W	pd	1
YDL190C	UFD2	Predicted	0.666391	No			YDR430C	YER178W	pp	0.269283
YDL166C	FAP7	Predicted	0.269874	No			YGL207W	YER164W	pp	0.207005
YDL126C	CDC48	Predicted	0.666391	No			YPR086W	YER148W	pp	1
YDL116W	NUP84	Predicted	0.476142	No			YPL248C	YER148W	pp	0.274022
YDL106C	PHO2	Final effector	0.80041	No			YHR200W	YER148W	pp	0.2597
YDL074C	BRE1	Predicted	0.457489	No			YKL018W	YER133W	pp	0.457741
YDL056W	MBP1	Predicted	2.77548	No			YKL020C	YER125W	pp	0.291865
YDL045W-A	MRP10	Intermediate regulator	0.617505	No			YDR003W	YER125W	pp	0.23694
YDL042C	SIR2	Predicted	0.484413	No			YBL007C	YER125W	pp	0.471192
YDL020C	RPN4	Final effector	2.22621	No			YPL153C	YER111C	pp	0.508544
YDL014W	NOP1	Predicted	1.52257	No			YMR043W	YER111C	pd	0.508544
YCR097W	HMRA1	Predicted	0.508544	No			YLL036C	YER111C	pp	0.508544
YCR089W	FIG2	Intermediate regulator	0.99762	No			YKL112W	YER111C	pd	0.508544
YCR088W	ABP1	Predicted	0.331584	No			YHR030C	YER111C	pp	0.84532
YCR066W	RAD18	Predicted	0.471396	No			YDR207C	YER111C	pd	0.508544
YCR039C	MATALPHA2	Final effector	0.508544	No			YDL056W	YER111C	pd	0.508544
YCL059C	KRR1	Predicted	0.269874	No			YBR160W	YER111C	pp	0.508544
YCL037C	SRO9	Predicted	0.726545	No			YBL032W	YER111C	pp	0.508544
YCL020W	0	Initial response gene	0.706394	No			YDR071C	YER089C	pp	0.80041
YCL011C	GBP2	Predicted	0.146723	No			YLR197W	YER082C	pp	1
YBR289W	SNF5	Predicted	1	No			YEL009C	YER040W	pd	0.73877
YBR274W	CHK1	Initial response gene	1	No			YDR477W	YER040W	pp	0.10655
YBR273C	UBX7	Initial response gene	0.666391	No			YGR103W	YER006W	pp	1
YBR267W	REI1	Predicted	0.420292	No			YDL190C	YEL037C	pp	0.666391
YBR221C	PDB1	Predicted	1	No			YJR082C	YEL018W	pp	0.35651
YBR198C	TAF5	Predicted	1	No			YPL031C	YEL009C	pp	0.531344
YBR154C	RPB5	Predicted	0.351731	No			YHR200W	YEL009C	pp	0.480658
YBR136W	MEC1	Initial response gene	1.20701	No			YHR041C	YEL009C	pp	1
YBR130C	SHE3	Predicted	1	No			YDR448W	YEL009C	pp	1
YBR126C	TPS1	Final effector	1	No			YDR308C	YEL009C	pp	0.49357
YBR114W	RAD16	Final effector	0.308954	No			YBR289W	YEL009C	pp	1
YBR109C	CMD1	Predicted	1	No			YPL020C	YDR510W	pp	0.226588
YBR081C	SPT7	Final effector	1	No			YOL086C	YDR510W	pp	0.292763
YBR049C	REB1	Predicted	3.16517	No			YKL211C	YDR510W	pp	0.438629
YBR034C	HMT1	Predicted	0.37908	No			YBL016W	YDR480W	pp	1
YBR020W	GAL1	Initial response gene	1.14672	No			YER027C	YDR477W	pp	0.648809
YBR017C	KAP104	Predicted	0.6424	No			YDR028C	YDR477W	pp	0.457741
YBL103C	RTG3	Predicted	1	No			YGL112C	YDR448W	pp	0.14251
YBL099W	ATP1	Predicted	0.684856	No			YBR198C	YDR448W	pp	0.85749
YBL032W	HEK2	Predicted	13.6753	No			YBR081C	YDR448W	pp	1
YBL017C	PEP1	Intermediate regulator	2.29588	No			YBR034C	YDR432W	pp	0.37908
YBL007C	SLA1	Intermediate regulator	0.942384	No			YBL017C	YDR432W	pp	0.347463
YBL004W	UTP20	Intermediate regulator	0.686147	No			YLL039C	YDR388W	pp	0.1952
YAR007C	RFA1	Predicted	0.207005	No			YDR138W	YDR381W	pp	0.146723
YAR003W	SWD1	Predicted	0.457741	No			YOR244W	YDR359C	pp	0.486813
YAL053W	FLC2	Intermediate regulator	0.500626	No			YMR117C	YDR356W	pp	0.487865
YAL029C	MYO4	Final effector	0.409732	No			YGL092W	YDR335W	pp	0.012432
							YDL116W	YDR335W	pp	0.463709
							YOL012C	YDR334W	pp	0.390433
							YJR090C	YDR328C	pp	0.510011
							YOL135C	YDR308C	pp	0.49357
							YKL112W	YDR283C	pd	0.80041
							YNL068C	YDR259C	pd	0.0100184
							YLR191W	YDR244W	pp	0.489708
							YLR442C	YDR227W	pp	0.515587
							YDL042C	YDR227W	pp	0.484413
							YGL241W	YDR225W	pp	0.278799
							YER111C	YDR225W	pd	0.508544
							YDR224C	YDR225W	pp	0.508544
							YER111C	YDR224C	pd	0.508544
							YOL004W	YDR207C	pp	1
							YNL330C	YDR207C	pp	1
							YMR139W	YDR207C	pp	1
							YJR094C	YDR207C	pp	0.00313475
							YNL139C	YDR138W	pp	0.146723
							YEL009C	YDR127W	pd	0.856044
							YBR274W	YDR113C	pp	1
							YOR212W	YDR103W	pp	0.44562
							YLR362W	YDR103W	pp	1
							YBR267W	YDR101C	pp	0.420292
							YDR207C	YDR092W	pd	0.471396
							YBL056W	YDR071C	pp	0.80041
							YGR281W	YDR060W	pp	0.522569
							YIL035C	YDR043C	pp	2.26693
							YHR206W	YDR043C	pd	2.26693
							YDL056W	YDR043C	pd	2.26693
							YBR112C	YDR043C	pp	2.26693
							YBL032W	YDR043C	pp	2.26693
							YER133W	YDR028C	pp	0.457741
							YBR049C	YDR003W	pd	0.236943
							YIL147C	YDL235C	pp	1
							YPR181C	YDL195W	pp	0.476142
							YDL126C	YDL190C	pp	0.666391
							YJL191W	YDL166C	pp	0.269874
							YLR362W	YDL159W	pp	0.55438
							YDR103W	YDL159W	pp	0.44562
							YOR151C	YDL140C	pp	0.438595
							YJR017C	YDL140C	pp	0.47454
							YIL021W	YDL140C	pp	0.438595
							YER125W	YDL140C	pp	1
							YBR273C	YDL126C	pp	0.666391
							YLR208W	YDL116W	pp	0.476142
							YFR034C	YDL106C	pp	0.80041
							YPL055C	YDL074C	pp	0.457489
							YLR182W	YDL056W	pp	1
							YLL036C	YDL056W	pp	0.775478
							YBL032W	YDL056W	pp	1
							YBR049C	YDL045W-A	pd	0.617505
							YJL076W	YDL042C	pp	0.484413
							YPR103W	YDL020C	pp	0.597385
							YOL028C	YDL020C	pd	0.699938
							YLR024C	YDL020C	pp	0.928884
							YNL061W	YDL014W	pp	1
							YDR060W	YDL014W	pp	0.522569
							YKL020C	YCR097W	pd	0.508544
							YPL049C	YCR089W	pd	0.99762
							YNL094W	YCR088W	pp	0.195199
							YIL095W	YCR088W	pp	0.136385
							YDR510W	YCR084C	pp	0.95798
							YDR092W	YCR066W	pp	0.471396
							YCR097W	YCR039C	pp	0.508544
							YDL166C	YCL059C	pp	0.269874
							YMR125W	YCL037C	pp	0.726545
							YBR020W	YCL011C	pp	0.146723
							YOR290C	YBR289W	pp	1
							YGL099W	YBR267W	pp	0.420292
							YDR430C	YBR221C	pp	1
							YLR229C	YBR200W	pp	1
							YHL007C	YBR200W	pp	0.433188
							YER148W	YBR198C	pp	1
							YPR119W	YBR160W	pp	0.55438
							YPL256C	YBR160W	pp	0.489989
							YJL157C	YBR160W	pp	1
							YBR135W	YBR160W	pp	0.464175
							YDL140C	YBR154C	pp	0.351731
							YKR091W	YBR135W	pp	0.464175
							YGL106W	YBR130C	pp	1
							YJR138W	YBR126C	pp	1
							YER111C	YBR114W	pd	0.308954
							YKL038W	YBR112C	pp	0.80041
							YER111C	YBR112C	pd	0.508544
							YCR084C	YBR112C	pp	0.95798
							YJR104C	YBR109C	pp	0.512135
							YDR356W	YBR109C	pp	0.487865
							YLR256W	YBR083W	pd	0.612117
							YBL016W	YBR083W	pp	1
							YHR099W	YBR081C	pp	0.85749
							YBR198C	YBR081C	pp	0.14251
							YPR110C	YBR049C	pp	0.351731
							YPL082C	YBR049C	pp	0.342245
							YKR001C	YBR049C	pp	0.471192
							YGR274C	YBR049C	pp	1
							YDL020C	YBR049C	pd	1
							YOL123W	YBR034C	pp	0.37908
							YGL122C	YBR017C	pp	0.6424
							YJL115W	YBR010W	pp	0.291865
							YDR225W	YBR010W	pp	0.295887
							YDR225W	YBR009C	pp	1
							YEL009C	YBL103C	pd	1
							YJL180C	YBL099W	pp	0.684856
							YGR205W	YBL056W	pp	0.800405
							YPR160W	YBL032W	pp	1
							YPR015C	YBL032W	pp	0.474336
							YPL056C	YBL032W	pp	0.590268
							YPL055C	YBL032W	pp	0.0506207
							YPL013C	YBL032W	pp	0.159764
							YNL329C	YBL032W	pp	0.489708
							YNL311C	YBL032W	pp	1.45717
							YMR096W	YBL032W	pp	0.453587
							YLR378C	YBL032W	pp	0.347465
							YLR295C	YBL032W	pp	0.684856
							YKR091W	YBL032W	pp	0.464175
							YHL012W	YBL032W	pp	1
							YGR057C	YBL032W	pp	0.734888
							YGR041W	YBL032W	pp	0.625844
							YGR014W	YBL032W	pp	1
							YGL179C	YBL032W	pp	0.508543
							YGL146C	YBL032W	pp	0.623812
							YER039C	YBL032W	pp	0.805581
							YCR089W	YBL032W	pp	0.99762
							YCL020W	YBL032W	pp	0.706394
							YAL053W	YBL032W	pp	0.500626
							YHR084W	YBL017C	pd	1.14794
							YBR083W	YBL017C	pd	1.14794
							YLR362W	YBL016W	pp	1
							YJL157C	YBL016W	pp	1
							YDR103W	YBL016W	pp	1
							YLL039C	YBL007C	pp	0.471192
							YIR006C	YBL007C	pp	0.471192
							YPL049C	YBL004W	pd	0.686147
							YBR136W	YAR007C	pp	0.207005
							YJR113C	YAR003W	pp	0.457741
							YDR207C	YAL053W	pd	0.500626
							YLR229C	YAL041W	pp	1
							YBR200W	YAL041W	pp	0.44562
							YBR130C	YAL029C	pp	0.409732
